# Supplementary material for: Neural adaptation and fractional dynamics as a window to underlying neural excitability
Source: PLoS Comput Biol. 2023 Feb 21;19(2):e1010527. doi: 10.1371/journal.pcbi.1010527 (PMC9983885; doi:10.1371/journal.pcbi.1010527)
Supplement: S1 Code — This includes data and simulation approaches that have been previously published, as cited in the main manuscript. (ZIP) [file pcbi.1010527.s002.zip]

Archive with 16 entries (15 files):
- code_submission/
- code_submission/hhks0710_g1305.c
- __MACOSX/code_submission/._hhks0710_g1305.c
- code_submission/PriorData.mat
- code_submission/HHspikesSRA33_tau300_1000_6000_SD20_20.mat
- code_submission/HHexample.mat
- code_submission/.DS_Store
- __MACOSX/code_submission/._.DS_Store
- code_submission/HHspikesNoSRA_SD16.mat
- code_submission/figures.m
- __MACOSX/code_submission/._figures.m
- code_submission/syn_A.m
- __MACOSX/code_submission/._syn_A.m
- code_submission/hhks0710_g1305.mexmaci64
- __MACOSX/code_submission/._hhks0710_g1305.mexmaci64
- code_submission/HHspikesSRA3_tau300_1000_6000_SD10.mat
