# Supplementary material for: Neural adaptation and fractional dynamics as a window to underlying neural excitability
Source: PLoS Comput Biol. 2023 Feb 21;19(2):e1010527. doi: 10.1371/journal.pcbi.1010527 (PMC9983885; doi:10.1371/journal.pcbi.1010527)
Supplement: S1 Code — This includes data and simulation approaches that have been previously published, as cited in the main manuscript. (ZIP) [file pcbi.1010527.s002.zip › code_submission/hhks0710_g1305.c]

 /* [tout yout] = lif_ahp(stim, tspan, dt, y, Gi)

C code that implements a leaky integrate and fire model neuron with an ahp current
via a Runge Kutta fourth order ODE solver.

To be accessed via the following MatLab function:
[tout yout] = hhrk4(stim, tspan, dt)

Inputs:
STIM - stimulus vector that is 2x the length of the output vectors
(and 2x the length of the time vector)
TSPAN - 1x2 vector of inital and final times in msec, e.g. [0 100]
DT - time step in msec
Y - initial values for voltage and gating variables n, m, and h,
	which are commonly [-70 0].

Outputs:
TOUT - 1 x n time vector in ms
YOUT - 2 x n vector of membrane potential (mv) and [Ca]

--------------------------------------------------------------------------
Brian Lundstrom 12/04; 2006/09
*/

#include <math.h>
#include <stdio.h>
#include "mex.h"

void mexFunction(int nlhs, mxArray *plhs[], int nrhs,
                 const mxArray *prhs[])
{
  double *stim, *tspan, dt, *Gi, *y, *tout, *yout;
  int nstim, n;
  void hhrk4();
  
  // Check for proper number of arguments.
  if (nrhs != 5) {
    mexErrMsgTxt("Five inputs required.");
  } else if (nlhs != 2) {
    mexErrMsgTxt("Two outputs required.");
  }
   
   // Check to make sure the STIM argument is a 1xn vector.
  if (!mxIsDouble(prhs[0]) || mxIsComplex(prhs[0]) ||
	mxGetM(prhs[0]) != 1) {
	mexErrMsgTxt("STIM must be a 1xn vector, e.g. [0 1000].");
}
  
   // Check to make sure the TSPAN argument is a 1x2 vector.
  if (!mxIsDouble(prhs[1]) || mxIsComplex(prhs[1]) ||
	mxGetM(prhs[1]) != 1 || mxGetN(prhs[1]) != 2) {
	mexErrMsgTxt("TSPAN must be a 1x2 vector, e.g. [0 1000].");
}
  
  // Check to make sure the DT argument is a scalar.
  if (!mxIsDouble(prhs[2]) || mxIsComplex(prhs[2]) ||
	mxGetN(prhs[2])*mxGetM(prhs[2]) != 1) {
	mexErrMsgTxt("DT must be scalar.");
}

  // Check to make sure the Y argument is a 1x4 vector.
  if (!mxIsDouble(prhs[3]) || mxIsComplex(prhs[3]) ||
	mxGetM(prhs[3]) != 1 || mxGetN(prhs[3]) != 7) {
	mexErrMsgTxt("Y must be a 1x6 vector, e.g. [0 0 0 0].");
}
  
    // Check to make sure the Gi argument is a 1x6 vector.
  if (!mxIsDouble(prhs[4]) || mxIsComplex(prhs[4]) ||
	mxGetM(prhs[4]) != 1 || mxGetN(prhs[4]) != 6) {
	mexErrMsgTxt("Gi must be a 1x6 vector.");
}
  
  // Assign pointers to each input and output.
  stim = mxGetPr(prhs[0]);
  tspan = mxGetPr(prhs[1]);
  dt = mxGetScalar(prhs[2]);
  y = mxGetPr(prhs[3]);
  Gi = mxGetPr(prhs[4]);
 
  // Check to ensure that STIM length is 2x that of t vector
  double vec_length = ((tspan[1]-tspan[0])/dt+1);
  nstim = mxGetN(prhs[0]);
  if (nstim < (2*vec_length-1)) {
	mexErrMsgTxt("STIM length must be at least 2x of tspan1:dt:tspan2, i.e. STIM sampling is 2/dt.");
}    
  //printf("Stimulus time step is %f msec. \n", dt/2.0);
  //printf("Output voltage time step is %f msec. \n",dt);

  /* Create matrix for the return argument. */
  plhs[0] = mxCreateDoubleMatrix(1, vec_length, mxREAL);
  plhs[1] = mxCreateDoubleMatrix(mxGetN(prhs[3]), vec_length, mxREAL);
  
  tout = mxGetPr(plhs[0]);
  yout = mxGetPr(plhs[1]);
  n = mxGetN(prhs[3]);
  
  /* Call function. */
  hhrk4(stim, tspan, dt, y, tout, yout, n, Gi);
}


// hhrk4<<<<<<<<<<<<<<<<<<<<<<<<<<<<<<<<<<<<<<<<<<<<<<<<<<<<<<
// function HHRK4 gives vectors TOUT and YOUT
//
// NOTE: STIM must be at least 2x length of tspan1:dt:tspan2,
//   i.e. sampling rate of STIM will be 2x that of time
void hhrk4(const double *stim, const double *tspan, const double dt, double *y, double *tout, double *yout, int n, double *Gi)
{

void rungekutta4();
rungekutta4(tspan, y, dt, n, stim, tout, yout, Gi);
	
return;
}


// rungekutta4<<<<<<<<<<<<<<<<<<<<<<<<<<<<<<<<<<<<<<<<<<<<<<<<<<<<<<
// function RUNGEKUTTA4 gives vectors TOUT and YOUT
// the integrator evaluates equations defined in function EQUATIONS
// via a fourth-order Runge-Kutta integration scheme
void rungekutta4(const double *tspan, double *yi, double dt, int n, const double *stim, double *tout, double (*yout)[n], double *Gi)
{
	int i, time_i=1;
	double k1[n], k2[n], k3[n], k4[n], dy[n], tmpy[n], dt2, t, tLastSpike=10000, marker=0, tmp=0, ks_amp;
    
    double y[n];
    for (i=0;i<=(n-1);i++) y[i] = yi[i];
    
	for (i=0;i<=(n-1);i++) yout[0][i] = y[i];		//save initial y vector values
	tout[0] = tspan[0];								//save initial time value
	dt2 = dt/2.0;
	void equations();

	for (t=tspan[0]; t<=tspan[1]; t = t+dt)   
    {
                
		/****************************************************************
		implementation of Runge-Kutta Fourth Order routine
		
		dt2 = dt/2.0;  
		k1 = dt * func_ty(t, y)
		k2 = dt * func_ty(t+dt2, y+0.5.*k1)
		k3 = dt * func_ty(t+dt2, y+0.5.*k2)
		k4 = dt * func_ty(t+dt, y+k3)
		ynew = y + 1/6.*(k1 + k4) + 1/3.*(k2 + k3)
		
		Note: MatLab code is used to comment the implementation below.
		****************************************************************/

		equations(t, y, dt, dy, stim, tLastSpike, Gi);		//~ feval(func_ty, t, y, dt);
		for (i=0;i<=(n-1);i++) {
			k1[i] = dt * dy[i];			//~ k1 = dt*feval(func_ty, t, y, dt);
			}
			
		for (i=0;i<=(n-1);i++) {
			tmpy[i] = y[i]+0.5*k1[i];   //~ y+0.5.*k1
			}
		equations(t+dt2, tmpy, dt, dy, stim, tLastSpike, Gi); //~ feval(func_ty, t+dt2, y+0.5.*k1, dt);
		for (i=0;i<=(n-1);i++) {
			k2[i] = dt * dy[i];			//~ k2 = dt*feval(func_ty, t+dt2, y+0.5.*k1, dt);
			}
		
		for (i=0;i<=(n-1);i++) {
			tmpy[i] = y[i]+0.5*k2[i];   //~ y+0.5.*k2
			}
		equations(t+dt2, tmpy, dt, dy, stim, tLastSpike, Gi); //~ feval(func_ty, t+dt2, y+0.5.*k2, dt);
		for (i=0;i<=(n-1);i++) {
			k3[i] = dt * dy[i];			//~ k3 = dt*feval(func_ty, t+dt2, y+0.5.*k2, dt);
			}

		for (i=0;i<=(n-1);i++) {
			tmpy[i] = y[i]+k3[i];		//~ y+k3
			}
		equations(t+dt, tmpy, dt, dy, stim, tLastSpike, Gi); //~ feval(func_ty, t+dt, y+k3, dt);
		for (i=0;i<=(n-1);i++) {
			k4[i] = dt * dy[i];			//~ k4 = dt*feval(func_ty, t+dt, y+k3, dt);
			}
		
		for (i=0;i<=(n-1);i++) {
			y[i] = y[i] + 1.0/6.0 * (k1[i]+k4[i]) + 1.0/3.0 * (k2[i]+k3[i]);	//substitute new for old y values
			} 

			// create output vectors
		tout[time_i] = t+dt;
		for (i=0;i<=(n-1);i++) yout[time_i][i] = y[i];
		time_i++;
        
        //mexPrintf("\n %i",marker);
    if (t>1) {
        
        if ((yout[time_i-6][0]-yout[time_i-1][0]>-20) & (yout[time_i-5][0]-yout[time_i][0]>-20) & (y[0]<-20) & (y[0]>-40)) { 
            if (t> marker+1) {
                //for (i=1;i<=rint(5.0/dt);i++) {
                //tmp = tmp + yout[time_i-(int)rint(7.0/dt)+i][0];
                //}
                //tmp = tmp / (5.0/dt); //mean voltage history
                //ks_amp = tmp/15.0 + 21.0/3.0;
                //ks_amp = -tmp/10.0 - 5.5;
                y[4] = y[4]+ 1; 
                y[5] = y[5]+ 1; //ks_amp;
                y[6] = y[6]+ 1;
                tLastSpike = 0;
            }
        marker = t;
        }
    }
    tLastSpike = tLastSpike + dt;
        
	} //end of time_i for loop
return;
}


// equations<<<<<<<<<<<<<<<<<<<<<<<<<<<<<<<<<<<<<<<<<<<<<<<<<<<<<<
// function EQUATIONS outputs value of DY
//
// NOTE: STIM variable is used for time-varying stimuli,
//   where sampling rate of STIM is 2x of 1/dt.
void equations(double t, double *y, double dt, double *dy, double *stim, double tLastSpike, double *Gi)
{
    
    double cm, Gl, Gk, Gna, El, Ek, Ena, Gks, ts_index, Gahp, Gahp2, Gahp3, tau_ca, tau_ca2, tau_ca3;
	// Parameters:
	cm = 10;		// nF / mm2
	Gl = 0.003;  // mS/mm2 suggested 0.003 HH/CS
	Gk = 0.36;   // mS/mm2 suggested 0.36 HH, 0.2 CS
	Gna = 1.2;   // mS/mm2 suggested 1.2
	El = -54;// %mV -54 HH, -17 CS
	Ek = -77;	// mV -77 HH, -72 CS
	Ena = 50;	// mV 50 HH, 55 CS

    Gks = 0.01*Gl; //.05 //2*Gl;//2*Gl;  //1*Gl;
    Gahp = Gi[0]; //0; // k*52/48; //.015;   // mS/cm2
    Gahp2 = Gi[1]; //0; //k*37/580; //
    Gahp3 =  Gi[2]; //.015; //k*23/5800;
    tau_ca = Gi[3]; //48; //msec
    tau_ca2 = Gi[4]; //580;
    tau_ca3 = Gi[5]; //4000; //
	   
	//Calculate stimulus value for given time point
	//NOTE: stimulus sampling rate must be 2x that of output sampling rate
	ts_index = rint(2.0/dt*t); //time to stimulus index
	double stimt = stim[(int)ts_index];
		
	//differential equations
	dy[0] = -1000*(Gl*(y[0]-El)+Gk*pow(y[1],4)*(y[0]-Ek)+Gna*pow(y[2],3)*y[3]*(y[0]-Ena)+Gahp/100*y[4]*(y[0]-Ek)+Gahp2/100*y[5]*(y[0]-Ek)+Gahp3/100*y[6]*(y[0]-Ek))/cm+stimt/cm;
    dy[1] = (.01*(y[0] + 55)) / (1-exp(-.1*(y[0] + 55))) *(1-y[1]) - 0.125 * exp(-.0125*(y[0] + 65))*y[1];
    dy[2] = (.1*(y[0] + 40)) / (1 - exp(-.1*(y[0] + 40))) *(1-y[2]) - 4 * exp(-.0556*(y[0] + 65))*y[2];
    dy[3] = .07 * exp(-.05*(y[0] + 65)) *(1-y[3]) -  1 / (1 + exp(-.1*(y[0] + 35))) *y[3];
      
    dy[4] = -y[4]/(tau_ca);
    dy[5] = -y[5]/(tau_ca2);
    dy[6] = -y[6]/(tau_ca3);
    
return;
}
