# Supplementary material for: Neural adaptation and fractional dynamics as a window to underlying neural excitability
Source: PLoS Comput Biol. 2023 Feb 21;19(2):e1010527. doi: 10.1371/journal.pcbi.1010527 (PMC9983885; doi:10.1371/journal.pcbi.1010527)
Supplement: S1 Code — This includes data and simulation approaches that have been previously published, as cited in the main manuscript. (ZIP) [file pcbi.1010527.s002.zip › code_submission/figures.m]

%%
%spiking neuron model with synaptic depression

clear 
T = [2];%
yi = [-65.02 0.317 0.053 0.597 0 0 0];
ModelName = @hhks0710_g1305;
StimMean = [120 60]; %0
dt = 0.05; %msec
sd = 15; %20
StimVar = [0^2 20^2];
SampleRate = 1000/dt;
stim_length = .4;
leadin = 0.1;

k = 0;
gi1 = [0*0.015 0*0.0018 k*0.0012 300 1000 6000];
k = 1;
gi2 = [k*0.015 0*0.0018 0*0.0012 300 1000 6000];
gi3 = [k*0.015 k*0.0018 k*0.0012 300 1000 6000];

SampleRate = 1000/dt;
tspan = [dt stim_length*1000];
[Stim stimbit2] = make_stim(stim_length,StimMean(1),StimVar(1),SampleRate*2,[]);
Stim = [zeros(1,SampleRate*2*leadin) Stim];
[tt yy1] = hhks0710_g1305(Stim, tspan, dt, yi, gi1);       
[tt yy2] = hhks0710_g1305(Stim, tspan, dt, yi, gi2); 
[tt yy22] = hhks0710_g1305(Stim, tspan, dt, yi, gi3); 

[Stim stimbit2] = make_stim(stim_length,StimMean(2),StimVar(2),SampleRate*2,[]);
Stim = [zeros(1,SampleRate*2*leadin) Stim];
[tt yy3] = hhks0710_g1305(Stim, tspan, dt, yi, gi1);      
[tt yy4] = hhks0710_g1305(Stim, tspan, dt, yi, gi2);     
[tt yy44] = hhks0710_g1305(Stim, tspan, dt, yi, gi3);   

%Example Firing Rate plot
stim_length = 7;
k = .5;
gi2 = [k*0.015 k*0.0018 k*0.0012 300 1000 6000];
gi3 = [.5*0.015 0*0.0018 0*0.0012 300 1000 6000];
[Stim stimbit2] = make_stim(stim_length,200,0,SampleRate*2,[]);
Stim = [zeros(1,SampleRate*2*leadin) Stim];
tspan = [dt stim_length*1000];
[tt1 yy5] = hhks0710_g1305(Stim, tspan, dt, yi, gi1);
st1 = findspikes(yy5(1,:),-10,SampleRate);
[tt2 yy6] = hhks0710_g1305(Stim, tspan, dt, yi, gi2); 
st2 = findspikes(yy6(1,:),-10,SampleRate);
[tt2 yy7] = hhks0710_g1305(Stim, tspan, dt, yi, gi3); 
st3 = findspikes(yy7(1,:),-10,SampleRate);

fig = figure(1);, 
sh = subplot(211);
h = plot(tt,yy1(1,:),tt,yy2(1,:));
set(h(1),'color','k'), box off

legend('No SFA','SFA','Location','Northwest'), legend boxoff
set(gca,'Ytick',[-75 0],'Xtick',[0 200 400])

subplot(212)
h = plot(tt,yy3(1,:),tt,yy4(1,:));
set(h(1),'color','k'), box off
set(gca,'Ytick',[-75 0],'Xtick',[0 200 400])

xlabel('Time (msec)')
han=axes(fig,'visible','off'); 
han.YLabel.Visible='on';
ylabel(han,'Membrane Potential (mV)')

figure(2), clf
x1 = st1(3:end);
x1 = x1-x1(1)+leadin;
x1 = [0 x1(1) x1];
Rate1 = round(1./diff(st1(2:end)));
Rate1 = [0 0 Rate1];
x2 = st2(3:end);
x2 = x2-x2(1)+leadin;
x2 = [0 x2(1) x2];
Rate2 = (1./diff(st2(2:end)));
Rate2(1) = Rate1(3); %accont for initial instanteous spike
Rate2 = [0 0 Rate2];
x3 = st3(3:end);
x3 = x3-x3(1)+leadin;
x3 = [0 x3(1) x3];
Rate3 = (1./diff(st3(2:end)));
Rate3(1) = Rate1(3); %accont for initial instanteous spike
Rate3 = [0 0 Rate3];

h = plot(x1,Rate1,x3,Rate3,x2,Rate2);
set(h(1),'color','k')
box off
xlabel('Time (s)')
ylabel('Firing Rate (Hz)')
set(gca,'Ytick',[0 60 80],'Xtick',[0 3 6])
ylim([50 90]);
legend('No SFA','Single SFA','Multiple SFA','Location','southwest'), legend boxoff


%%
%Figure showing short-term synaptic depression
%
clear
load HHexample %Hodgkin-Huxley spike times to noisy input
clear ST3n
ST3n{1} = st1;
TotalTime = stim_length;
rep = 1;

dt = .05/1000; %s ...2 s runtime per neuron at 0.025ms
Tstart = 0; %throw away initial results to ensure steady state
Tend = TotalTime; %ceil(SpikeTimes(end));
tspan = [Tstart+dt Tend];
yi = [.01 .5 .05 .05];

Gi = [
    .2 .4 .975 .1 .7 9 .003; %Varela
    0 1 1 .01 .01 .01 .003; %no adaptation  
    0 .9 .9 .01 .6 9 .003;
    0 .9 1 .01 .6 9 .003;
    ];

syn_out1 = zeros((Tend-Tstart)/dt,rep);
rc = [.1 .1 .1]; %time constant (s)
In1 = ST3n;
In2 = ST3n;
In3 = ST3n;
SynG = [2 3 4]; %indicies of Gi 

filt1 = exp(-(0:ceil(7*rc(1)/dt))/ceil(rc(1)/dt));
filt2 = exp(-(0:ceil(7*rc(2)/dt))/ceil(rc(2)/dt));
filt3 = exp(-(0:ceil(7*rc(3)/dt))/ceil(rc(3)/dt));
t = dt:dt:1;
celln = 1;

yi = [0 1 1 1];
for n  = 1:rep
    tmp = zeros(1,(Tend-Tstart)/dt);
    for t = 1:celln
       [y1] = syn_A(In1{n,t}, dt, Gi(SynG(1),:), yi);
       tt = In1{n,t} - Tstart;
       ind = find(tt>0,1);
       tt = tt(tt>0);
       aa = y1(4,ind:end); %output from synapse
       for ii = 1:length(aa)
           ind = ceil(tt(ii)/dt);
           %sum synapse amplitude to all other synapse amplutides
           tmp(ind) = tmp(ind)+aa(ii);
       end
    end
    tmp = conv2(tmp,filt1,'full');
    syn_out1(:,n) = tmp(1:((Tend-Tstart)/dt));
end

syn_out2 = zeros((Tend-Tstart)/dt,rep);
for n  = 1:rep
    tmp = zeros(1,(Tend-Tstart)/dt);
    for t = 1:celln
       [y1] = syn_A(In2{n,t}, dt, Gi(SynG(2),:), yi);
       tt = In2{n,t} - Tstart;
       ind = find(tt>0,1);
       tt = tt(tt>0);
       aa = y1(4,ind:end);
       for ii = 1:length(aa)
           ind = ceil(tt(ii)/dt);
           %sum synapse amplitude to all other synapse amplutides
           tmp(ind) = tmp(ind)+aa(ii);
       end
    end
  
    tmp = conv2(tmp,filt2,'full');
    syn_out2(:,n) = tmp(1:((Tend-Tstart)/dt));
end

syn_out3 = zeros((Tend-Tstart)/dt,rep);
for n  = 1:rep
    tmp = zeros(1,(Tend-Tstart)/dt);
    for t = 1:celln
       [y1] = syn_A(In3{n,t}, dt, Gi(SynG(3),:), yi);
       tt = In3{n,t} - Tstart;
       ind = find(tt>0,1);
       tt = tt(tt>0);
       aa = y1(4,ind:end);
       for ii = 1:length(aa)
           ind = ceil(tt(ii)/dt);
           %sum synapse amplitude to all other synapse amplutides
           tmp(ind) = tmp(ind)+aa(ii);
       end
    end
  
    tmp = conv2(tmp,filt3,'full');
    syn_out3(:,n) = tmp(1:((Tend-Tstart)/dt));
end

T1 = .05/1000; %sec
T2 = 6; %sec
T = T1:dt:T2;

figure(1), clf
h = plot(T,syn_out1(T1/dt:T2/dt),T,syn_out3(T1/dt:T2/dt),T,syn_out2(T1/dt:T2/dt)), box off
c = get(h,'Color')
set(h(1),'Color','k')
set(h(2),'Color',c{2})
ylabel('Relative Membrane Potential')
xlabel('Time (sec)')
legend('No STD','Single STD','Multiple STD','Location','northwest'), legend boxoff, 
set(gca,'Ytick',[0 .5 1],'Xtick',[0 .5])
xlim([0 .6])


%%
%-----------------------------------------------------------------
clear
load('HHspikesNoSRA_SD16.mat') %Hodgkin-Huxley spike times to noisy input

ST3n = ST3;

dt = .05/1000; %s ...2 s runtime per neuron at 0.025ms
Tstart = 0; %throw away initial results to ensure steady state
Tend = TotalTime; %ceil(SpikeTimes(end));
tspan = [Tstart+dt Tend];
yi = [.01 .5 .05 .05];

Gi = [
    .2 .4 .975 .1 .7 9 .003; %Varela
    0 1 1 .1 .2 2 .003; %no adaptation  
    0 .4 .995 .1 .6 9 .003;
    ];

tic
syn_out1 = zeros((Tend-Tstart)/dt,rep);
rc = [.1 .1 .1]; %time constant (s)
In1 = ST3n;
In2 = ST3n;
SynG = [2 3 3]; %indicies of Gi -- One solution

filt1 = exp(-(0:ceil(7*rc(1)/dt))/ceil(rc(1)/dt));
filt2 = exp(-(0:ceil(7*rc(2)/dt))/ceil(rc(2)/dt));
filt3 = exp(-(0:ceil(7*rc(3)/dt))/ceil(rc(3)/dt));
t = dt:dt:1;
celln = 1;

yi = [0 1 1 1];
for n  = 1:rep
    tmp = zeros(1,(Tend-Tstart)/dt);
    for t = 1:celln
       [y1] = syn_A(In1{n,t}, dt, Gi(SynG(1),:), yi);
       tt = In1{n,t} - Tstart;
       ind = find(tt>0,1);
       tt = tt(tt>0);
       aa = y1(4,ind:end); %output from synapse

       for ii = 1:length(aa)
           ind = ceil(tt(ii)/dt);
           %sum synapse amplitude to all other synapse amplutides
           tmp(ind) = tmp(ind)+aa(ii);
       end
    end
    
    filt = exp(-(0:ceil(7*rc(1)/dt))/ceil(rc(1)/dt));
    tmp = conv2(tmp,filt1,'full');
    syn_out1(:,n) = tmp(1:((Tend-Tstart)/dt));
end

yi = [0 1 1 1]
syn_out2 = zeros((Tend-Tstart)/dt,rep);
for n  = 1:rep
    tmp = zeros(1,(Tend-Tstart)/dt);
    for t = 1:celln
       [y1] = syn_A(In2{n,t}, dt, Gi(SynG(2),:), yi);
       tt = In2{n,t} - Tstart;
       ind = find(tt>0,1);
       tt = tt(tt>0);
       aa = y1(4,ind:end);
       for ii = 1:length(aa)
           ind = ceil(tt(ii)/dt);
           %sum synapse amplitude to all other synapse amplutides
           tmp(ind) = tmp(ind)+aa(ii);
       end
    end
  
    tmp = conv2(tmp,filt2,'full');
    syn_out2(:,n) = tmp(1:((Tend-Tstart)/dt));
end

%normalize by No STD condition 
Window = [];
R = 1;
rel = mean(syn_out1);
syn_out1 = decimate(syn_out1,R)/rel;
syn_out2 = decimate(syn_out2,R)/rel;

T1 = .05/1000; %sec
T2 = 6; %sec
T = T1:dt*R:T2;

figure(2)
h = plot(T,syn_out1(T1/dt/R:T2/dt/R),T,syn_out2(T1/dt/R:T2/dt/R)), box off
c = get(h,'Color')
set(h(1),'Color','k')
set(h(2),'Color',c{2})
ylabel('Relative Membrane Potential')
xlabel('Time (sec)')
legend('No STD','STD','Location','northwest'), legend boxoff, 
set(gca,'Ytick',[0 1 2 3 4],'Xtick',[0 3 6])


%%
clear
%Figure demonstrating mag/angle 
clf
s = tf('s');
T = .01:.01:100;
f = 1./T;
w = 2*pi*f;

tau1 = .05;
tau2 = .5;
tau3 = 5;
taum = .01;
tau = [tau1 tau2 tau3 taum];

A = 1.2*[.2 .15 .18];
sys1 = (1+tau(1)*s)/(1+A(1)+tau(1)*s);
sys2 = (1+tau(2)*s)/(1+A(2)+tau(2)*s);
sys3 = (1+tau(3)*s)/(1+A(3)+tau(3)*s);

sysMem = 1/(1+tau(4)*s);
sysAll = sys1*sys2*sys3;
sysAllmem = sys1*sys2*sys3*sysMem;
sys = [sys1; sys2; sys3; sysAll];

alpha = 0.1;
tmp = 1*(1i*w).^alpha;
ord = 3;
[b a] = invfreqs(tmp,w,ord,ord);
sysFD = tf(b,a);
t = .01:.001:50;
[y1 t1] = step(sys1,t);
[y2 t2] = step(sys2,t);
[y3 t3] = step(sys3,t);
[y4 t4] = step(sysFD,t);
[y5 t5] = step(sysAll,t);

g = y1(end); g=.4;
y4 = y4* (1-g)/(max(y4)-min(y4));
y4 = y4 + g-min(y4); %leads to exponent of ~0.1

y6 = t1.^-(alpha);
y6 = y6* (1-g)/(max(y6)-min(y6));
y6 = y6 + g-min(y6); %leads to exponent of ~0.15

figure(1), clf

plot(t1,y1,t2,y2,t3,y3,t1,y5,t1,y6), hold on
stimt = [-50 0 0 50];
stim = [0 0 1 1];
plot(stimt,stim,'k:')
axis([-8 15 -.1 1.1])

legend(['\tau = ' num2str(tau(1))],['\tau = ' num2str(tau(2))],['\tau = ' num2str(tau(3))],'3 \taus',['~t^{-0.1}'])
legend('location','west')
legend boxoff
set(gca,'Xtick',[0 10],'Ytick',[0 1])
xlabel('Time (s)')
ylabel('Step Response')
box off

figure(2)
loglog(t1,y1,t2,y2,t3,y3,t1,y6,t5,y5)
ylim([.7 1])

T = .01:.01:100;
f = 1./T;
w = 2*pi*f;
s = 1i*w;
sys1 = (1+tau(1)*s)./(1+A(1)+tau(1)*s);
sys2 = (1+tau(2)*s)./(1+A(2)+tau(2)*s);
sys3 = (1+tau(3)*s)./(1+A(3)+tau(3)*s);
sysMem = 1./(1+tau(4)*s);
sysAll = sys1.*sys2.*sys3;

dt = 0.001;
t = dt:dt:100;

y6 = t.^-alpha;
y6 = y6* (1-g)/(max(y6)-min(y6));
y6 = y6 + g-min(y6); 

h_FD = [diff([0 y6]) 0];
tmp = fftshift(fft(h_FD));
H_FD = tmp(round(length(tmp)/2+1):end);
f_FD = 1/dt/2*linspace(0,1,length(H_FD));

sys = [sys1; sys2; sys3; sysAll];

figure(3), clf
subplot(121)
loglog(f,abs(sys)), hold on, 
loglog(f_FD,abs(H_FD))
set(gca,'Ytick',[0 .5 .7 .9])
xlabel('Frequency (Hz)')
ylabel('Power')
xlim([0.01 100])
axis([.01 100 .7 1])
box off
subplot(122)
semilogx(f,angle(sys)*180/pi), hold on
semilogx(f_FD,angle(H_FD)*180/pi)
set(gca, 'Ytick',[0 10])
ylabel('Phase Advance (deg)')
xlabel('Frequency (Hz)')
xlim([0.01 100])


%%
%Figure 6 with Prior Data

clear, clc
load PriorData %mnPSraw from Brain Comm 2021; mnPS from Sci Rep 2019

figure(1), clf
subplot(221)
ind2 = F>10&F<50;
x = log(F(ind2));
clear P y
for i = 1:2
    P(i,:) = polyfit(x,log(mnPS(ind2,i)),1);
    R = corrcoef(x,log(mnPS(ind2,1)));
    Rsquared(i) = R(2).^2;
    y(:,i) = polyval(P(i,:),x);
end

ind = F>0.3&F<50;
h = loglog(F(ind),mnPS(ind,:)); axis([.03 50 .2 10e5]);
set(h(1),'Color',[0.8500    0.3250    0.0980])
set(h(2),'Color','k')
set(gca,'Ytick',[.02  1 100  1e4 1e6],'Xtick',[.1 1 10 50])
ylabel('Mean EEG Power (\muV^2/Hz)')
legend('SOZ','nSOZ'), legend boxoff
box off

subplot(222)
ind3 = PowFreq>1&PowFreq<50;
x2 = log(PowFreq(ind3));
clear P2 y2
for i = 1:2
    P2(i,:) = polyfit(x2,log(mnPSraw(ind3,i)),1);
    R = corrcoef(x2,log(mnPSraw(ind3,1)));
    Rsquared2(i) = R(2).^2;
    y2(:,i) = polyval(P2(i,:),x2);
end

h = loglog(PowFreq,mnPSraw); axis([.03 50 .2 10e5]);
set(h(1),'Color',[0.8500    0.3250    0.0980])
set(h(2),'Color','k')
legend('SOZ','nSOZ'), legend boxoff
set(gca,'Ytick',[.02  1 100  1e4 1e6],'Xtick',[.1 1 10 50])
box off

clear
T = .01:.01:100;
f = 1./T;
w = 2*pi*f;
s = 1i*w;

%Power spectra for low and high pass
tau1 = .05;
tau2 = .5;
tau3 = 5;
taum = 5;
taum2 = .3;
tau = [tau1 tau2 tau3 taum taum2];

alpha = 0.3;
sysFD = .7*(1i*w).^alpha;
alpha = 0.1;
sysFD2 = (1i*w).^alpha;

g_A = 1.5;
A = 1.5*[1 1 1];
sys1 = g_A*(1+tau(1)*s)./(A(1)+tau(1)*s);
sys2 = g_A*(1+tau(2)*s)./(A(2)+tau(2)*s);
sys3 = g_A*(1+tau(3)*s)./(A(3)+tau(3)*s);

g_A = 1.3;
A = 1.1*[1 1 1];
sys12 = g_A*(1+tau(1)*s)./(A(1)+tau(1)*s);
sys22 = g_A*(1+tau(2)*s)./(A(2)+tau(2)*s);
sys32 = g_A*(1+tau(3)*s)./(A(3)+tau(3)*s);

g_mem = 5e2;
sysMem = g_mem./(1+tau(4)*s);
g_mem2 = 1e2;
sysMem2 = g_mem2./(1+tau(5)*s);

sys = [sys3.*sys2.*sys1.*sysMem; sys32.*sys22.*sys12.*sysMem];
sysFD = [sysFD.*sysMem2; sysMem2.*sysFD2];

subplot(223)
h = loglog(f,abs(sysFD).^2); axis([.03 50 .2 10e5]);

set(gca,'Ytick',[0 .5 1])
xlabel('Frequency (Hz)')
ylabel('Power')

xlim([.03 50]);
set(gca,'Ytick',[.02  1 100  1e4 1e6],'Xtick',[.1 1 10 50])
set(h(1),'Color',[0.8500    0.3250    0.0980])
set(h(2),'Color','k')
legend('\alpha = 0.3','\alpha = 0.1'), legend boxoff
box off

subplot(224)
h = loglog(f,abs(sys).^2); axis([.03 50 .2 10e5]);
 
set(gca,'Ytick',[0 .5 1])
xlabel('Frequency (Hz)')
xlim([.03 50]);
set(gca,'Ytick',[.02  1 100  1e4 1e6],'Xtick',[.1 1 10 50])
set(h(1),'Color',[0.8500    0.3250    0.0980])
set(h(2),'Color','k')
legend('A = 1.5','A = 1.1'), legend boxoff
box off

%%
%Figure 3c/d
%Fitting 3 timescales to a given alpha
clear
T = .1:.1:50;
f = 1./T;
df = 0.002;
f = .05:df:5;
T = 1./f;
alpha = 0.01:.01:1;

for i = 1:length(alpha)
w = 2*pi*f;

tau1 = .05;
tau2 = .5;
tau3 = 5;
tau4 = 50;
tau = [tau1 tau2 tau3 tau4];

sysFD = (1i*w).^alpha(i);

H_old = @(k) ( 1./(k(1)./(1i*w + 1/tau(1)) + k(2)./(1i*w + 1/tau(2)) + k(3)./(1i*w + 1/tau(3)) + 1));
H1 = @(A) (1+tau(1)*1i*w)./(1+A(1)+tau(1)*1i*w).*(1+tau(2)*1i*w)./(1+A(1)+tau(2)*1i*w).*(1+tau(3)*1i*w)./(1+A(1)+tau(3)*1i*w);
H2 = @(A) (1+tau(1)*1i*w)./(1+A(1)+tau(1)*1i*w).*(1+tau(2)*1i*w)./(1+A(2)+tau(2)*1i*w).*(1+tau(3)*1i*w)./(1+A(3)+tau(3)*1i*w);
ISE1 = @(A) sum( abs(angle(sysFD)*180/pi - 180/pi*angle(H1(A))) );
ISE2 = @(A) sum( abs(angle(sysFD)*180/pi - 180/pi*angle(H2(A))) );
[x1,fval1,exitflag] = fminsearch(ISE1,[1]);
[x2,fval2,exitflag] = fminsearch(ISE2,[1 1 1]);

Afit1(i,:) = x1;
Err(i,1) = fval1/length(f);
Afit2(i,:) = x2;
Err(i,2) = fval2/length(f);

end

w = 2*pi*f;
ind1 = find(alpha==0.2);
ind2 = find(alpha==0.6);
sysFD = (1i*w).^alpha(ind1);
sys1 = H1(Afit1(ind1,:));
sys2 = H2(Afit2(ind1,:));
sysA = [sysFD; sys1; sys2];

sysFD = (1i*w).^alpha(ind2);
sys1 = H1(Afit1(ind2,:));
sys2 = H2(Afit2(ind2,:));
sysB = [sysFD; sys1; sys2];

figure(1)
subplot(121)
h = semilogx(f,angle(sysA)*180/pi);
set(h(1),'Color','k')
ylim([4 21])
set(gca,'Ytick',[10 20])
legend('\alpha = 0.2','A_1=A_2=A_3','A_1\neqA_2\neqA_3','Location','southeast'), legend boxoff
box off
xlabel('Frequency (Hz)')
ylabel('Phase Advance (Deg)')

subplot(122)
h = semilogx(f,angle(sysB)*180/pi);
set(h(1),'Color','k')
legend('\alpha = 0.6','A_1=A_2=A_3','A_1\neqA_2\neqA_3','Location','southeast'), legend boxoff
ylim([45 60])
set(gca,'Ytick',[50 60])
box off
xlabel('Frequency (Hz)')

figure(2)
clf
subplot(122)
h = plot(alpha,Err);
c = get(h,'Color');
%set(h(3),'Color',[0.8500    0.3250    0.0980])
set(h(1),'Color','k')
set(h(2),'Color',c{1})
set(gca,'Ytick',[0 2 4],'Xtick',[0 .5 1])
ylim([0 5])
box off
xlabel('Fractional Order \alpha')
ylabel('Mean Error (Deg) ')

subplot(121)
h = plot(alpha,Afit1,alpha,median(Afit2,2)); xlim([0 1])
c = get(h,'Color');
set(h(1),'Color','k')
set(h(2),'Color',c{1})
set(gca,'Ytick',[0 5 10],'Xtick',[0 .5 1])
ylabel('Fitted Parameter A')
legend('Equal A','median(A_1, A_2, A_3)','Location','northwest'), legend boxoff
box off
xlabel('Fractional Order \alpha')


%%
%Figure 5b
%Gain as a function for x0 for synpaptic depression

n = 3;
gamma = 2;
F = 0.5;
x_0 = .001:.001:10;
g = x_0*gamma.^(2*n) ./ (1+x_0 * F).^(4*n);

clf
h = plot(x_0,g);
set(h(1),'Color',[.2 .2 .7])
axis([0 2 0 5])
xlabel('Input (x_0)')
ylabel('Relative Steady-State Output')
set(gca,'Ytick',[0 2 4 10],'Xtick',[0 1 2 3 4])
box off

%%
%Figure 5a
%Frequency dependence with F term in demoninator
f = 0.1:0.001:20;
w = 2*pi*f;
tau1 = .05;
tau2 = .5;
tau3 = .1;
c = 1;
F = .5;
H_1 = (tau1^2*w.^2 +1)./(tau1^2*w.^2+ (1+c*F)^2);
H_2 = (tau2^2*w.^2+1)./(tau2^2*w.^2+ (1+c*F)^2);
H_LP = 1./(tau3^2*w.^2 + 1);
H = H_1.*H_2.*H_LP;
H_all = [ H_1;H_2; H_LP; H];

h = loglog(f,H_all);
cmap = colormap("bone");
set(h(1),'Color',cmap(220,:))
set(h(2),'Color',cmap(160,:))
set(h(3),'Color',cmap(100,:))
set(h(4),'Color',cmap(1,:))
box off
xlabel('Frequency (Hz)')
ylabel('Power')
set(gca,'Ytick',[0 .1 1],'Xtick',[.1 1 10])
set(gcf,'PaperPosition',[0.25 2.5 5 5])
legend('\tau_1 = 0.05s, high-pass','\tau_2 = .5s, high-pass','\tau_3 = 0.1s, low-pass','All','Location','southwest')
legend boxoff

%%
%Figure 7b
%-------------------------------------------------------------------
%Final bigger figure

load('HHspikesSRA3_tau300_1000_6000_SD10.mat')
ST1n = ST1;

load('HHspikesSRA33_tau300_1000_6000_SD20_20.mat')
ST2n = ST1;
ST3n = ST2;

TotalTime = 900;

dt = .05/1000; %s ...2 s runtime per neuron at 0.025ms
Tstart = 36; %throw away initial results to ensure steady state
Tend = TotalTime; %ceil(SpikeTimes(end));
tspan = [Tstart+dt Tend];
yi = [.01 .5 .05 .05];

Gi = [
    0 .42 .975 .1 .59 8.5 .003; %Varela
    0 1 1 .1 .59 8.5 .003; %no adaptation 
    0 .5 .997 .1 .6 9 .003;
    0 .4 .995 .1 .6 9 .003;
    ];

rc = [.3 .3 .3]; %time constant (s)
In1 = ST1n;
In2 = ST2n;
In3 = ST3n;
SynG = [4 3 4]; %indicies of Gi -- One solution

%alpha = [.1 .15 .3];

filt1 = exp(-(0:ceil(7*rc(1)/dt))/ceil(rc(1)/dt));
filt2 = exp(-(0:ceil(7*rc(2)/dt))/ceil(rc(2)/dt));
filt3 = exp(-(0:ceil(7*rc(3)/dt))/ceil(rc(3)/dt));

t = dt:dt:1;
syn_out1 = zeros((Tend-Tstart)/dt,rep);
for n  = 1:rep
    tmp = zeros(1,(Tend-Tstart)/dt);
    for t = 1:celln
       [y1] = syn_A(In1{n,t}, dt, Gi(SynG(1),:), yi);
       tt = In1{n,t} - Tstart;
       ind = find(tt>0,1);
       tt = tt(tt>0);
       aa = y1(4,ind:end); %output from synapse
       for ii = 1:length(aa)
           ind = ceil(tt(ii)/dt);
           %sum synapse amplitude to all other synapse amplutides
           tmp(ind) = tmp(ind)+aa(ii);
       end
    end
    
    filt = exp(-(0:ceil(7*rc(1)/dt))/ceil(rc(1)/dt));
    tmp = conv2(tmp,filt1,'full');
    syn_out1(:,n) = tmp(1:((Tend-Tstart)/dt));
end

syn_out2 = zeros((Tend-Tstart)/dt,rep);
for n  = 1:rep
    tmp = zeros(1,(Tend-Tstart)/dt);
    for t = 1:celln
       [y1] = syn_A(In2{n,t}, dt, Gi(SynG(2),:), yi);
       tt = In2{n,t} - Tstart;
       ind = find(tt>0,1);
       tt = tt(tt>0);
       aa = y1(4,ind:end);
       for ii = 1:length(aa)
           ind = ceil(tt(ii)/dt);
           %sum synapse amplitude to all other synapse amplutides
           tmp(ind) = tmp(ind)+aa(ii);
       end
    end
  
    tmp = conv2(tmp,filt2,'full');
    syn_out2(:,n) = tmp(1:((Tend-Tstart)/dt));
end

syn_out3 = zeros((Tend-Tstart)/dt,rep);
for n  = 1:rep
    tmp = zeros(1,(Tend-Tstart)/dt);
    for t = 1:celln
       [y1] = syn_A(In3{n,t}, dt, Gi(SynG(3),:), yi);
       tt = In3{n,t} - Tstart;
       ind = find(tt>0,1);
       tt = tt(tt>0);
       aa = y1(4,ind:end);
       for ii = 1:length(aa)
           ind = ceil(tt(ii)/dt);
           %sum synapse amplitude to all other synapse amplutides
           tmp(ind) = tmp(ind)+aa(ii);
       end
    end
 
    tmp = conv2(tmp,filt3,'full');
    syn_out3(:,n) = tmp(1:((Tend-Tstart)/dt));
end

Window = [];
R = 10;
syn_out1 = decimate(syn_out1,R);
syn_out2 = decimate(syn_out2,R);
syn_out3 = decimate(syn_out3,R);
%}
clear Pxx
[Pxx(:,1),F1] = pwelch(syn_out1(:,1),Window,[],[],1/dt/R);
[Pxx(:,2),F2] = pwelch(syn_out2(:,1),Window,[],[],1/dt/R);
[Pxx(:,3),F3] = pwelch(syn_out3(:,1),Window,[],[],1/dt/R);

f = -2:.1:4;
clear Y F
for i = 1:length(f)-1
    ind = log10(F1)>f(i) & log10(F1)<f(i+1);
    F(i) = mean(F1(ind));
    for ii = 1:size(Pxx,2)
        Y(i,ii) = median(Pxx(ind,ii));
    end
end
xl1 = .1; xl2 = 10;, yl1 = 1e-3; yl2 = 1e2;
Ysfasd = Y; 
figure(1)

h = loglog(F,Ysfasd); xlim([.08 30]), box off
axis([xl1 xl2 yl1 yl2])
c = get(h,'Color');
set(h(3),'Color',[0.8500    0.3250    0.0980])
set(h(1),'Color','k')
set(h(2),'Color',c{1})
legend('Baseline','Increased Input, Less STD','Increased Input, More SFA'), legend boxoff
legend('Location','southwest')
ylabel('Power')
xlabel('Frequency (Hz)')
set(gca,'Ytick',[.0001 .01  1 100],'Xtick',[.1 1 10 50])
