# Supplementary material for: Neural adaptation and fractional dynamics as a window to underlying neural excitability
Source: PLoS Comput Biol. 2023 Feb 21;19(2):e1010527. doi: 10.1371/journal.pcbi.1010527 (PMC9983885; doi:10.1371/journal.pcbi.1010527)
Supplement: S1 Code — This includes data and simulation approaches that have been previously published, as cited in the main manuscript. (ZIP) [file pcbi.1010527.s002.zip › code_submission/syn_A.m]

function [yout] = syn_A(st, dt, Gi, yi);

% Varela et al J Neurosci 1997

% short-term depressing synapse
%st = [.1 1 ];
%st = cumsum(rand(1,10000));
%dt = 0.0005; %s
Asyn = zeros(1,length(st));

%initial parameters
F = zeros(1,length(st));
D1 = zeros(1,length(st));
D2 = zeros(1,length(st));
A = zeros(1,length(st));
ind = zeros(1,length(st));

f = Gi(1); %.5;
d1 = Gi(2); %.42;
d2 = Gi(3); %.97;
F(1)  = yi(1); % 1;
D1(1) = yi(2); % 1;
D2(1) = yi(3); %1;
A(1) = yi(4); %F(1)*D1(1)*D2(1);
tauf = Gi(4); %.1; %sec
taud1 = Gi(5); %.5;
taud2 = Gi(6); % 9;
tauM = Gi(7); %0.003;

% find amplitudes at each spike time
 ind(1) = ceil(st(1)/dt);
for i = 2:length(st)
    isi = st(i)-st(i-1); 
    F(i) = (1 - (1 - F(i-1)-f) * exp( -isi / tauf));
    D1(i) = (1 - (1 - d1*D1(i-1)) * exp( -isi / taud1));
    D2(i) = (1 - (1 - d2*D2(i-1)) * exp( -isi / taud2));
    A(i) = F(i)*D1(i)*D2(i);
    ind(i) = ceil(st(i)/dt);
end
yout(4,:) = A;
yout(1,:) = F;
yout(2,:) = D1;
yout(3,:) = D2;
